# Supplementary material for: Theoretical Prediction of Divalent Actinide Borozene Complexes
Source: Molecules. 2024 Dec 9;29(23):5815. doi: 10.3390/molecules29235815 (PMC11643500; doi:10.3390/molecules29235815)
Supplement: Supplementary file 1 [file molecules-29-05815-s001.zip]

Archive with 1 entries (1 files):
- molecules-3314341-supplementary.pdf
